# Supplementary material for: Characterization of Tick-Borne Encephalitis Virus Isolates from Ixodes persulcatus Ticks Collected During 2020 in Selenge, Mongolia
Source: Pathogens. 2024 Dec 10;13(12):1086. doi: 10.3390/pathogens13121086 (PMC11677234; doi:10.3390/pathogens13121086)
Supplement: Supplementary file 1 [file pathogens-13-01086-s001.zip]

Archive with 1 entries (1 files):
- pathogens-3350499-supplementary.pdf
